# Supplementary material for: Epigallocatechin Gallate in Camellia sinensis Ameliorates Skin Aging by Reducing Mitochondrial ROS Production
Source: Pharmaceuticals (Basel). 2025 Apr 23;18(5):612. doi: 10.3390/ph18050612 (PMC12114381; doi:10.3390/ph18050612)
Supplement: Supplementary file 1 [file pharmaceuticals-18-00612-s001.zip]

Archive with 1 entries (1 files):
- pharmaceuticals-3556364-supplementary.pdf
